# Supplementary material for: Finding the Sweet Spot: Preferences for Effectiveness, Duration, and Side Effects in a Discrete Choice Experiment Among Uganda’s Key Populations
Source: Vaccines (Basel). 2025 Oct 24;13(11):1090. doi: 10.3390/vaccines13111090 (PMC12656451; doi:10.3390/vaccines13111090)
Supplement: Supplementary file 1 [file vaccines-13-01090-s001.zip]

Archive with 2 entries (2 files):
- DIRECT_Checklist_HIV DCE_20251013.pdf
- supplemetary file Table S1. HIVDCEPracticeCBC_design_Sept11.xlsx
