# Supplementary material for: Finding the Sweet Spot: Preferences for Effectiveness, Duration, and Side Effects in a Discrete Choice Experiment Among Uganda’s Key Populations
Source: Vaccines (Basel). 2025 Oct 24;13(11):1090. doi: 10.3390/vaccines13111090 (PMC12656451; doi:10.3390/vaccines13111090)
Supplement: Supplementary file 1 [file vaccines-13-01090-s001.zip › supplemetary file Table S1. HIVDCEPracticeCBC_design_Sept11.xlsx]

## Sheet: Sheet 1 - HIVDCEPracticeCBC_des
HIVDCEPracticeCBC_design_Sept11
DCEblock	csno	alt	Injection	Cost	Effectiveness	Side Effects	Duration	Confidentiality
1	1	1	1	2	1	2	3	2
1	1	2	3	1	3	3	1	1
1	2	1	2	3	2	1	2	3
1	2	2	3	1	1	2	3	1
1	3	1	2	3	3	1	2	2
1	3	2	1	2	2	3	1	3
1	4	1	1	3	1	1	1	1
1	4	2	3	2	3	2	2	3
1	5	1	2	1	2	3	3	2
1	5	2	3	2	1	1	1	3
1	6	1	1	1	2	2	2	1
1	6	2	2	3	3	3	3	2
1	7	1	2	2	1	3	2	1
1	7	2	3	3	2	2	1	2
1	8	1	1	1	3	1	3	3
1	8	2	3	3	1	3	2	2
1	9	1	2	2	3	2	1	1
1	9	2	1	1	2	1	3	3
1	10	1	3	2	2	1	3	1
1	10	2	2	1	1	2	1	3
1	11	1	1	3	3	3	2	2
1	11	2	2	2	1	2	3	3
1	12	1	3	1	3	1	1	2
1	12	2	1	3	2	3	2	1
1	13	1	1	1	1	1	2	2
1	13	2	3	3	3	3	3	3
2	1	1	3	1	1	3	2	3
2	1	2	2	2	2	2	1	1
2	2	1	1	3	3	2	3	1
2	2	2	2	2	2	1	1	2
2	3	1	3	1	2	2	2	2
2	3	2	2	3	1	1	3	1
2	4	1	1	2	3	3	1	3
2	4	2	3	3	2	1	3	1
2	5	1	2	1	3	2	2	3
2	5	2	1	2	1	3	1	2
2	6	1	1	3	2	2	1	3
2	6	2	3	2	3	1	2	1
2	7	1	1	2	3	1	2	1
2	7	2	2	1	1	3	3	2
2	8	1	3	3	1	2	1	3
2	8	2	2	1	2	3	3	2
2	9	1	2	1	2	3	1	1
2	9	2	3	2	3	2	3	2
2	10	1	1	3	1	1	2	3
2	10	2	3	2	2	3	3	1
2	11	1	2	3	1	2	2	3
2	11	2	1	1	3	1	1	2
2	12	1	1	2	2	2	2	2
2	12	2	2	3	3	3	1	1
2	13	1	1	3	2	2	1	2
2	13	2	3	1	1	1	3	3
3	1	1	2	2	3	1	3	3
3	1	2	3	1	1	3	2	1
3	2	1	3	2	2	3	2	3
3	2	2	1	1	3	2	3	1
3	3	1	1	2	2	3	3	3
3	3	2	2	3	1	1	1	2
3	4	1	3	3	1	1	1	2
3	4	2	2	1	3	2	2	1
3	5	1	2	1	2	1	2	3
3	5	2	1	2	1	2	3	2
3	6	1	2	2	2	1	2	2
3	6	2	3	3	3	3	1	1
3	7	1	1	1	1	3	1	1
3	7	2	3	3	3	2	3	3
3	8	1	1	3	1	1	3	1
3	8	2	3	1	2	2	1	3
3	9	1	3	1	2	1	1	1
3	9	2	2	2	3	3	2	2
3	10	1	1	3	3	3	2	3
3	10	2	2	2	1	2	3	2
3	11	1	3	2	1	2	2	1
3	11	2	2	3	2	3	3	3
3	12	1	2	3	2	2	2	1
3	12	2	1	1	3	1	1	2
3	13	1	3	1	3	1	3	2
3	13	2	1	2	1	3	1	3
4	1	1	3	3	2	3	3	2
4	1	2	2	2	3	1	1	3
4	2	1	3	2	3	3	1	2
4	2	2	1	1	1	2	2	1
4	3	1	2	1	1	2	2	3
4	3	2	1	3	2	1	3	1
4	4	1	3	2	2	1	2	2
4	4	2	2	1	1	3	1	1
4	5	1	1	3	3	2	3	3
4	5	2	2	2	1	1	1	1
4	6	1	1	1	2	3	3	3
4	6	2	3	3	3	2	2	2
4	7	1	2	3	2	2	1	2
4	7	2	1	2	3	3	2	1
4	8	1	3	1	1	1	3	3
4	8	2	1	2	2	2	1	1
4	9	1	3	3	1	3	2	2
4	9	2	2	1	3	1	3	3
4	10	1	2	2	1	3	3	1
4	10	2	1	1	3	2	1	2
4	11	1	1	2	1	2	3	2
4	11	2	3	3	2	1	2	3
4	12	1	2	3	3	3	1	3
4	12	2	3	1	2	1	2	1
4	13	1	1	1	2	3	2	2
4	13	2	2	3	3	2	3	1
5	1	1	2	1	2	2	3	2
5	1	2	3	2	1	1	1	3
5	2	1	1	3	1	1	2	1
5	2	2	3	2	3	3	1	3
5	3	1	3	3	2	2	1	3
5	3	2	2	2	3	1	2	2
5	4	1	2	2	2	2	2	3
5	4	2	1	1	1	3	3	1
5	5	1	1	3	1	1	1	2
5	5	2	3	1	3	3	3	1
5	6	1	2	3	1	3	2	3
5	6	2	1	2	2	1	3	1
5	7	1	3	1	3	2	1	2
5	7	2	1	2	2	3	2	3
5	8	1	2	1	3	1	1	1
5	8	2	3	3	1	2	3	2
5	9	1	2	3	2	3	1	1
5	9	2	1	1	3	2	2	3
5	10	1	1	3	3	2	2	1
5	10	2	3	2	1	1	3	2
5	11	1	2	1	1	3	1	2
5	11	2	3	2	2	1	3	3
5	12	1	1	1	2	1	1	3
5	12	2	3	2	1	2	2	1
5	13	1	2	3	3	3	3	2
5	13	2	3	1	2	2	1	1
6	1	1	1	2	3	1	2	2
6	1	2	2	3	1	3	3	3
6	2	1	3	1	2	3	2	2
6	2	2	2	2	3	1	3	1
6	3	1	1	3	1	2	1	3
6	3	2	2	1	2	1	2	2
6	4	1	3	2	3	3	1	1
6	4	2	1	3	1	2	3	3
6	5	1	3	3	3	1	2	1
6	5	2	1	2	2	3	3	2
6	6	1	3	3	2	1	3	1
6	6	2	2	1	1	2	1	3
6	7	1	2	2	1	2	1	2
6	7	2	1	1	3	3	2	3
6	8	1	1	3	2	1	1	2
6	8	2	3	2	3	2	3	3
6	9	1	2	1	1	3	2	1
6	9	2	1	2	3	1	1	3
6	10	1	3	3	1	3	2	2
6	10	2	2	1	2	2	3	1
6	11	1	2	3	2	1	2	3
6	11	2	1	1	3	3	3	2
6	12	1	3	2	1	2	1	1
6	12	2	2	3	3	1	3	2
6	13	1	3	2	2	3	1	3
6	13	2	1	1	1	2	2	1
7	1	1	3	1	1	1	2	3
7	1	2	1	3	2	3	1	1
7	2	1	1	1	1	1	1	3
7	2	2	2	2	3	2	3	2
7	3	1	3	3	3	3	3	1
7	3	2	2	2	2	2	2	2
7	4	1	1	2	1	1	3	1
7	4	2	3	1	3	2	1	2
7	5	1	2	3	2	3	2	3
7	5	2	3	1	1	1	3	2
7	6	1	2	3	3	2	1	1
7	6	2	1	2	2	3	2	3
7	7	1	3	1	2	2	3	3
7	7	2	2	2	3	1	2	1
7	8	1	2	1	3	1	3	3
7	8	2	1	3	1	3	1	2
7	9	1	3	2	1	3	2	2
7	9	2	1	3	2	2	1	1
7	10	1	2	2	1	3	3	1
7	10	2	3	3	3	2	2	3
7	11	1	1	1	2	1	1	2
7	11	2	3	3	1	3	3	3
7	12	1	1	2	3	2	2	2
7	12	2	2	1	2	1	1	1
7	13	1	2	1	3	3	1	3
7	13	2	1	3	2	2	3	2
8	1	1	1	1	3	3	3	3
8	1	2	3	2	1	1	2	1
8	2	1	2	3	1	1	1	2
8	2	2	3	2	2	2	2	1
8	3	1	1	3	3	1	2	1
8	3	2	2	2	1	2	1	3
8	4	1	3	1	2	3	3	2
8	4	2	1	2	3	1	1	3
8	5	1	2	1	1	2	2	2
8	5	2	3	3	2	3	3	1
8	6	1	1	1	1	3	2	1
8	6	2	3	3	3	1	1	2
8	7	1	3	1	3	3	1	1
8	7	2	2	2	2	2	3	3
8	8	1	2	3	1	1	2	3
8	8	2	1	2	2	2	3	2
8	9	1	3	1	3	2	2	3
8	9	2	2	2	2	3	1	2
8	10	1	3	2	2	3	1	3
8	10	2	1	3	1	1	3	1
8	11	1	2	1	3	2	3	1
8	11	2	1	3	1	1	2	2
8	12	1	1	2	3	3	2	2
8	12	2	3	3	2	2	1	1
8	13	1	3	3	3	2	2	2
8	13	2	2	1	1	1	3	3
9	1	1	1	2	1	3	3	3
9	1	2	2	1	2	1	1	1
9	2	1	2	3	2	3	2	3
9	2	2	1	1	1	2	1	2
9	3	1	2	1	2	3	2	2
9	3	2	3	2	3	1	3	1
9	4	1	1	3	3	2	3	3
9	4	2	3	2	1	1	1	1
9	5	1	2	3	3	3	1	1
9	5	2	3	1	2	1	2	3
9	6	1	1	2	1	2	3	2
9	6	2	3	3	2	1	1	3
9	7	1	2	2	3	1	3	2
9	7	2	1	1	1	3	2	1
9	8	1	2	2	2	2	2	1
9	8	2	3	1	1	3	3	2
9	9	1	3	1	2	1	3	2
9	9	2	1	3	3	2	1	3
9	10	1	2	2	1	3	1	3
9	10	2	1	1	3	2	2	1
9	11	1	3	2	3	3	1	2
9	11	2	2	3	1	2	3	1
9	12	1	3	1	1	2	1	2
9	12	2	1	3	2	1	2	3
9	13	1	1	2	2	3	3	1
9	13	2	2	3	3	1	2	3
10	1	1	2	3	2	1	3	2
10	1	2	3	2	1	2	2	3
10	2	1	1	1	3	3	1	1
10	2	2	3	3	1	2	3	3
10	3	1	1	2	2	1	1	2
10	3	2	2	1	3	3	2	1
10	4	1	3	3	1	3	2	2
10	4	2	1	1	2	2	3	3
10	5	1	2	2	3	1	1	1
10	5	2	1	3	2	3	3	2
10	6	1	2	1	1	2	1	3
10	6	2	3	2	3	1	2	1
10	7	1	1	1	3	1	3	3
10	7	2	3	3	2	2	1	1
10	8	1	2	2	1	3	2	2
10	8	2	3	1	2	2	3	1
10	9	1	2	3	1	1	2	2
10	9	2	1	2	3	3	1	3
10	10	1	2	3	3	2	1	2
10	10	2	1	2	1	1	3	1
10	11	1	3	1	2	3	2	3
10	11	2	1	3	1	1	1	1
10	12	1	2	1	2	2	2	2
10	12	2	3	2	3	3	3	3
10	13	1	2	3	1	3	3	1
10	13	2	1	1	3	1	2	2
11	1	1	3	2	2	2	1	3
11	1	2	2	3	3	3	3	2
11	2	1	1	2	2	2	2	1
11	2	2	3	1	1	1	1	3
11	3	1	3	3	3	2	2	2
11	3	2	2	2	2	1	3	3
11	4	1	1	1	1	3	1	1
11	4	2	2	2	3	2	3	3
11	5	1	3	1	1	1	2	1
11	5	2	1	3	2	3	1	2
11	6	1	3	1	3	1	3	2
11	6	2	1	2	1	2	2	3
11	7	1	2	3	2	3	1	1
11	7	2	1	1	3	2	3	2
11	8	1	3	3	1	3	2	3
11	8	2	2	2	2	1	1	1
11	9	1	3	2	1	2	1	2
11	9	2	1	3	2	1	2	3
11	10	1	1	2	2	1	2	2
11	10	2	2	1	3	3	3	1
11	11	1	3	3	1	2	3	1
11	11	2	2	1	3	3	1	3
11	12	1	3	3	3	1	1	3
11	12	2	2	1	2	2	2	1
11	13	1	1	2	1	3	3	2
11	13	2	3	3	3	2	2	1
12	1	1	2	1	1	1	1	2
12	1	2	1	2	2	3	3	3
12	2	1	2	3	1	1	3	3
12	2	2	3	1	2	3	1	2
12	3	1	1	2	3	2	2	1
12	3	2	3	3	2	1	3	2
12	4	1	1	1	1	2	1	3
12	4	2	2	2	3	3	2	1
12	5	1	3	2	1	3	3	1
12	5	2	1	3	3	2	1	2
12	6	1	3	2	3	3	1	2
12	6	2	2	1	2	1	2	3
12	7	1	2	3	1	2	2	3
12	7	2	1	1	2	1	3	1
12	8	1	2	2	2	2	3	2
12	8	2	1	3	3	3	2	3
12	9	1	1	3	2	3	3	3
12	9	2	3	1	1	1	1	1
12	10	1	2	2	1	1	2	2
12	10	2	3	1	3	2	3	1
12	11	1	2	3	2	2	1	1
12	11	2	1	1	1	3	2	2
12	12	1	1	3	1	2	3	1
12	12	2	3	2	3	1	1	3
12	13	1	3	1	2	3	2	3
12	13	2	2	2	3	1	1	2
13	1	1	1	3	3	1	2	1
13	1	2	2	2	1	2	1	3
13	2	1	1	2	1	1	2	1
13	2	2	3	1	2	3	3	2
13	3	1	3	3	2	3	1	2
13	3	2	2	1	3	2	3	3
13	4	1	1	1	2	2	1	2
13	4	2	2	3	1	3	3	1
13	5	1	1	1	1	3	1	1
13	5	2	3	2	3	1	2	3
13	6	1	3	2	2	2	2	2
13	6	2	2	3	3	1	3	3
13	7	1	2	1	3	3	2	2
13	7	2	3	2	2	1	3	1
13	8	1	1	3	1	2	1	3
13	8	2	2	2	2	3	2	1
13	9	1	3	3	1	3	1	3
13	9	2	1	1	3	1	3	2
13	10	1	3	3	3	2	2	1
13	10	2	1	1	2	1	1	3
13	11	1	2	2	1	2	3	2
13	11	2	1	3	3	3	1	1
13	12	1	2	1	1	1	2	2
13	12	2	3	2	2	2	3	3
13	13	1	2	1	2	2	1	1
13	13	2	3	3	1	1	2	2
14	1	1	1	2	3	3	3	3
14	1	2	2	3	2	1	1	2
14	2	1	1	2	3	2	3	1
14	2	2	3	1	1	3	2	3
14	3	1	1	3	2	2	2	2
14	3	2	2	2	1	3	1	3
14	4	1	3	1	3	1	3	1
14	4	2	1	2	1	2	1	2
14	5	1	2	3	2	3	3	1
14	5	2	3	1	3	2	2	3
14	6	1	3	3	3	3	1	2
14	6	2	1	2	2	1	2	1
14	7	1	2	1	1	1	3	3
14	7	2	3	2	2	3	1	1
14	8	1	2	1	3	2	2	2
14	8	2	1	3	1	1	3	3
14	9	1	3	3	1	2	3	1
14	9	2	1	1	2	3	2	3
14	10	1	2	2	3	1	1	2
14	10	2	3	1	2	2	3	3
14	11	1	1	3	3	1	1	2
14	11	2	2	2	1	3	2	1
14	12	1	3	2	1	3	3	2
14	12	2	2	3	2	2	2	3
14	13	1	2	3	2	3	3	2
14	13	2	1	1	3	1	1	1
15	1	1	1	2	3	2	1	3
15	1	2	3	1	1	1	2	1
15	2	1	1	1	1	2	3	2
15	2	2	3	2	2	1	1	3
15	3	1	2	3	3	3	2	1
15	3	2	1	2	2	1	3	2
15	4	1	3	3	3	3	2	3
15	4	2	2	1	1	2	1	1
15	5	1	2	1	3	3	3	3
15	5	2	3	3	2	2	1	1
15	6	1	2	1	2	3	1	3
15	6	2	1	2	1	1	2	2
15	7	1	1	2	1	2	2	1
15	7	2	3	3	3	1	3	2
15	8	1	2	3	2	1	3	1
15	8	2	3	1	1	3	1	2
15	9	1	1	2	3	2	2	3
15	9	2	3	3	1	1	1	1
15	10	1	1	1	2	3	2	2
15	10	2	2	2	3	2	3	3
15	11	1	3	2	2	2	2	2
15	11	2	1	3	1	3	3	3
15	12	1	3	2	1	3	3	3
15	12	2	2	1	3	1	1	1
15	13	1	1	1	2	1	2	1
15	13	2	2	3	3	2	1	2
16	1	1	2	3	1	1	2	3
16	1	2	3	2	3	3	3	1
16	2	1	2	2	3	3	2	1
16	2	2	1	1	2	2	1	2
16	3	1	3	1	1	2	3	2
16	3	2	1	3	2	1	1	3
16	4	1	2	2	1	1	1	3
16	4	2	1	3	3	3	2	2
16	5	1	2	2	1	3	1	2
16	5	2	3	1	2	2	3	1
16	6	1	3	1	3	1	2	3
16	6	2	1	3	2	2	3	1
16	7	1	2	2	2	1	3	2
16	7	2	1	1	3	3	1	3
16	8	1	1	1	3	1	3	2
16	8	2	3	3	1	2	2	1
16	9	1	2	3	1	2	2	3
16	9	2	3	2	2	3	1	1
16	10	1	3	3	3	2	1	2
16	10	2	1	1	1	3	3	1
16	11	1	1	3	1	3	1	1
16	11	2	2	2	2	1	2	3
16	12	1	2	1	2	2	2	2
16	12	2	3	2	3	1	3	3
16	13	1	3	3	1	1	2	2
16	13	2	1	2	3	2	1	1
17	1	1	3	2	1	1	1	1
17	1	2	2	1	2	3	3	3
17	2	1	2	1	3	2	3	3
17	2	2	1	3	2	3	2	2
17	3	1	1	1	1	2	1	3
17	3	2	2	3	2	1	3	1
17	4	1	1	3	2	1	1	3
17	4	2	3	2	3	3	2	2
17	5	1	3	1	3	3	2	1
17	5	2	2	2	1	2	3	2
17	6	1	2	1	1	1	2	1
17	6	2	3	2	2	2	1	3
17	7	1	2	2	2	2	2	1
17	7	2	1	3	3	3	3	2
17	8	1	3	1	1	1	3	2
17	8	2	2	3	3	3	1	3
17	9	1	1	2	1	3	2	3
17	9	2	3	3	3	2	3	1
17	10	1	1	1	2	1	1	2
17	10	2	3	3	1	2	2	3
17	11	1	2	1	2	3	1	2
17	11	2	1	2	3	1	3	1
17	12	1	3	3	2	1	3	3
17	12	2	2	1	3	2	1	1
17	13	1	3	1	3	1	1	3
17	13	2	1	2	1	3	2	2
18	1	1	2	3	1	2	3	2
18	1	2	1	2	2	3	2	1
18	2	1	2	3	3	1	2	2
18	2	2	1	1	1	3	3	3
18	3	1	1	1	3	1	2	3
18	3	2	3	2	2	2	1	1
18	4	1	3	2	2	2	3	2
18	4	2	2	3	1	3	1	1
18	5	1	3	1	2	3	2	3
18	5	2	2	2	1	1	1	2
18	6	1	1	3	3	2	3	1
18	6	2	3	1	1	3	1	2
18	7	1	1	3	2	2	2	3
18	7	2	2	2	3	1	3	1
18	8	1	1	2	1	1	3	3
18	8	2	2	1	3	2	2	2
18	9	1	3	3	2	3	1	1
18	9	2	2	1	1	2	3	3
18	10	1	1	2	2	3	1	1
18	10	2	3	3	3	1	2	2
18	11	1	1	1	1	1	2	1
18	11	2	2	2	3	2	1	3
18	12	1	3	3	2	3	3	2
18	12	2	1	2	3	2	1	3
18	13	1	3	3	1	1	2	2
18	13	2	2	1	2	3	3	1
19	1	1	3	2	3	3	2	3
19	1	2	1	3	1	2	1	2
19	2	1	2	1	2	1	3	1
19	2	2	3	2	3	3	1	2
19	3	1	1	1	1	2	3	1
19	3	2	2	3	2	1	2	3
19	4	1	3	1	3	2	2	1
19	4	2	2	3	1	3	3	3
19	5	1	2	3	3	3	2	1
19	5	2	1	2	2	1	1	2
19	6	1	3	1	1	1	1	3
19	6	2	1	2	2	2	3	2
19	7	1	1	1	3	3	3	2
19	7	2	2	2	1	2	2	1
19	8	1	2	2	1	3	2	2
19	8	2	3	3	2	1	1	3
19	9	1	3	1	2	2	1	3
19	9	2	1	3	3	1	3	1
19	10	1	2	3	3	2	1	2
19	10	2	3	2	1	1	3	1
19	11	1	2	3	1	1	1	1
19	11	2	1	1	2	3	2	3
19	12	1	3	2	3	3	3	3
19	12	2	1	1	2	2	2	2
19	13	1	1	3	1	2	3	3
19	13	2	2	1	3	1	1	2
20	1	1	3	2	2	3	2	1
20	1	2	1	3	3	2	1	3
20	2	1	2	2	2	1	3	2
20	2	2	3	1	1	3	2	1
20	3	1	2	3	2	3	3	3
20	3	2	1	2	3	1	2	1
20	4	1	2	2	2	1	2	3
20	4	2	3	1	1	2	1	2
20	5	1	1	3	1	3	1	1
20	5	2	3	1	3	2	3	2
20	6	1	2	2	1	3	1	3
20	6	2	3	3	2	2	2	1
20	7	1	3	2	1	2	2	3
20	7	2	1	1	3	1	3	2
20	8	1	1	3	2	1	3	2
20	8	2	2	1	3	3	1	1
20	9	1	2	1	2	2	2	1
20	9	2	3	3	3	3	3	2
20	10	1	1	2	1	1	1	3
20	10	2	2	3	3	2	2	2
20	11	1	3	1	1	1	3	1
20	11	2	1	2	2	3	1	3
20	12	1	1	1	3	1	2	3
20	12	2	2	2	1	3	3	2
20	13	1	3	3	2	2	1	1
20	13	2	1	1	1	3	2	2
21	1	1	2	3	2	1	1	1
21	1	2	3	2	3	2	3	3
21	2	1	2	1	2	3	3	3
21	2	2	1	2	3	2	1	1
21	3	1	1	2	3	3	3	1
21	3	2	3	3	1	1	2	2
21	4	1	3	2	2	1	2	2
21	4	2	2	1	1	2	1	3
21	5	1	3	1	3	1	1	1
21	5	2	1	3	1	2	3	3
21	6	1	3	2	1	2	3	1
21	6	2	2	3	2	3	2	2
21	7	1	2	1	2	3	1	2
21	7	2	1	3	3	1	2	3
21	8	1	1	1	2	2	2	1
21	8	2	3	3	3	3	1	3
21	9	1	1	3	2	3	1	1
21	9	2	2	2	1	1	3	2
21	10	1	3	1	1	1	3	3
21	10	2	2	2	3	2	2	2
21	11	1	1	2	2	2	1	2
21	11	2	2	3	3	3	3	1
21	12	1	3	1	1	1	2	3
21	12	2	1	3	2	2	3	2
21	13	1	2	2	1	1	1	1
21	13	2	3	1	3	3	2	3
22	1	1	1	1	1	3	1	2
22	1	2	2	2	2	2	2	3
22	2	1	3	3	3	1	3	1
22	2	2	2	1	1	2	1	2
22	3	1	3	2	2	3	3	3
22	3	2	1	3	3	1	2	1
22	4	1	2	1	2	1	3	1
22	4	2	3	2	3	3	1	2
22	5	1	3	1	2	1	1	2
22	5	2	1	3	1	2	2	3
22	6	1	2	3	3	2	3	3
22	6	2	1	2	1	3	2	1
22	7	1	3	3	1	3	2	2
22	7	2	2	2	3	1	1	3
22	8	1	2	3	1	3	1	3
22	8	2	1	1	2	2	3	1
22	9	1	1	2	3	1	2	2
22	9	2	3	1	2	2	3	1
22	10	1	2	1	3	2	2	1
22	10	2	1	3	2	1	1	3
22	11	1	2	1	2	1	2	3
22	11	2	3	2	1	3	3	2
22	12	1	3	3	1	2	1	1
22	12	2	1	2	3	3	3	2
22	13	1	3	2	2	2	2	2
22	13	2	1	1	1	3	3	3
23	1	1	2	3	3	1	1	1
23	1	2	3	2	2	2	3	3
23	2	1	1	1	3	1	1	2
23	2	2	2	3	1	3	2	1
23	3	1	1	2	1	1	2	1
23	3	2	3	1	3	3	1	3
23	4	1	3	2	1	1	1	1
23	4	2	2	3	2	2	3	2
23	5	1	2	1	3	2	2	2
23	5	2	1	3	2	3	3	3
23	6	1	3	3	2	1	2	2
23	6	2	2	2	3	2	1	3
23	7	1	1	1	1	3	3	1
23	7	2	2	2	2	1	2	3
23	8	1	1	3	1	2	1	2
23	8	2	3	1	3	3	3	1
23	9	1	2	2	2	3	1	1
23	9	2	3	3	3	1	3	2
23	10	1	3	3	2	3	1	2
23	10	2	1	1	1	2	2	3
23	11	1	1	2	3	2	2	1
23	11	2	2	1	1	1	3	3
23	12	1	1	1	2	1	1	1
23	12	2	3	3	3	3	2	3
23	13	1	3	1	2	3	2	1
23	13	2	2	2	1	2	3	2
24	1	1	1	2	3	1	3	3
24	1	2	2	3	1	2	1	2
24	2	1	3	2	2	2	1	3
24	2	2	2	1	3	3	2	2
24	3	1	1	3	1	1	3	1
24	3	2	3	1	3	2	1	2
24	4	1	1	3	1	1	2	3
24	4	2	2	2	2	3	3	1
24	5	1	1	1	2	1	1	2
24	5	2	3	2	1	2	2	1
24	6	1	2	3	3	3	3	3
24	6	2	3	2	1	1	1	2
24	7	1	1	1	2	2	3	3
24	7	2	2	3	3	3	2	1
24	8	1	1	2	3	3	1	3
24	8	2	3	3	2	1	3	2
24	9	1	1	2	3	3	3	2
24	9	2	2	1	1	2	2	1
24	10	1	2	1	1	2	1	1
24	10	2	3	3	2	1	2	3
24	11	1	1	3	3	2	1	1
24	11	2	2	2	2	3	2	2
24	12	1	3	1	1	1	3	3
24	12	2	1	2	2	3	1	1
24	13	1	3	3	1	2	2	3
24	13	2	2	1	3	1	3	2
25	1	1	3	2	3	2	3	1
25	1	2	1	1	1	3	2	2
25	2	1	2	3	2	1	1	3
25	2	2	1	2	3	2	2	2
25	3	1	2	3	2	1	3	1
25	3	2	3	1	1	3	1	3
25	4	1	2	2	3	1	2	3
25	4	2	1	3	1	3	3	2
25	5	1	2	2	1	3	3	3
25	5	2	3	1	2	2	1	1
25	6	1	3	1	3	1	2	1
25	6	2	1	3	2	2	1	2
25	7	1	2	2	1	1	1	2
25	7	2	1	1	2	2	3	3
25	8	1	3	3	3	3	2	1
25	8	2	2	1	1	2	3	2
25	9	1	3	3	3	3	1	3
25	9	2	1	2	2	1	2	1
25	10	1	2	1	2	3	2	2
25	10	2	3	2	1	1	3	1
25	11	1	3	2	2	1	2	2
25	11	2	1	3	3	2	1	3
25	12	1	2	1	3	2	3	3
25	12	2	1	3	1	3	1	1
25	13	1	1	1	3	1	1	2
25	13	2	2	3	1	2	2	3
26	1	1	1	3	1	1	2	2
26	1	2	3	2	2	3	3	1
26	2	1	3	1	2	3	3	3
26	2	2	2	2	3	2	1	1
26	3	1	3	3	3	2	3	2
26	3	2	1	2	2	3	2	3
26	4	1	3	3	2	2	2	2
26	4	2	2	1	1	1	1	1
26	5	1	2	2	1	3	1	3
26	5	2	1	1	3	1	3	1
26	6	1	2	3	2	1	3	1
26	6	2	3	1	3	3	1	2
26	7	1	1	2	1	2	2	3
26	7	2	2	3	2	3	3	2
26	8	1	1	1	1	2	2	1
26	8	2	3	2	3	1	1	3
26	9	1	2	3	3	3	2	1
26	9	2	3	2	1	2	3	2
26	10	1	3	3	1	3	3	1
26	10	2	1	1	2	1	1	3
26	11	1	2	1	3	1	2	2
26	11	2	1	2	2	2	1	3
26	12	1	1	3	3	1	3	3
26	12	2	3	1	1	3	1	2
26	13	1	3	3	1	1	1	3
26	13	2	2	2	2	2	2	1
27	1	1	1	1	2	3	2	1
27	1	2	2	2	3	2	3	2
27	2	1	3	1	3	2	2	3
27	2	2	1	2	1	1	3	1
27	3	1	3	2	3	1	2	3
27	3	2	2	3	2	3	1	2
27	4	1	2	3	1	2	1	1
27	4	2	1	1	2	3	3	2
27	5	1	3	3	2	2	3	1
27	5	2	2	1	1	3	2	3
27	6	1	1	2	3	1	1	2
27	6	2	2	1	2	2	3	3
27	7	1	3	2	3	1	1	1
27	7	2	1	3	1	3	2	2
27	8	1	3	3	2	1	2	2
27	8	2	1	1	3	3	1	1
27	9	1	2	2	1	2	3	3
27	9	2	3	1	2	1	2	1
27	10	1	1	3	3	2	3	2
27	10	2	2	2	1	3	1	3
27	11	1	2	3	2	1	2	3
27	11	2	3	1	1	2	1	2
27	12	1	2	1	2	1	1	2
27	12	2	1	2	3	3	3	1
27	13	1	3	2	3	3	3	3
27	13	2	1	3	1	2	2	1
28	1	1	2	3	3	2	1	1
28	1	2	1	1	1	1	3	3
28	2	1	3	2	2	3	2	2
28	2	2	2	1	3	1	3	1
28	3	1	1	3	2	2	1	3
28	3	2	3	2	1	3	2	2
28	4	1	3	1	3	2	2	3
28	4	2	2	3	1	1	3	2
28	5	1	2	1	3	2	2	2
28	5	2	1	2	2	3	1	1
28	6	1	3	3	1	1	1	1
28	6	2	1	2	2	3	3	3
28	7	1	2	3	3	3	2	3
28	7	2	3	2	2	2	3	1
28	8	1	1	1	1	1	1	2
28	8	2	3	3	2	2	3	3
28	9	1	2	2	1	1	2	1
28	9	2	1	1	3	3	1	2
28	10	1	3	1	1	3	3	1
28	10	2	2	2	2	2	1	2
28	11	1	2	1	2	3	1	1
28	11	2	1	3	3	1	2	3
28	12	1	1	2	1	2	2	2
28	12	2	3	3	3	1	3	3
28	13	1	2	2	2	1	3	2
28	13	2	3	3	1	3	1	3
29	1	1	1	1	3	2	2	1
29	1	2	2	3	1	3	3	2
29	2	1	1	2	3	1	2	1
29	2	2	3	1	2	2	1	3
29	3	1	3	2	3	2	1	2
29	3	2	2	1	2	1	2	3
29	4	1	1	3	1	3	3	1
29	4	2	2	2	3	1	1	3
29	5	1	3	1	1	3	3	1
29	5	2	1	3	2	2	2	2
29	6	1	2	3	3	3	1	1
29	6	2	1	1	1	2	3	3
29	7	1	3	2	2	1	2	2
29	7	2	2	1	3	3	3	3
29	8	1	3	2	1	2	2	2
29	8	2	1	3	2	1	1	1
29	9	1	1	2	2	3	2	3
29	9	2	3	1	3	1	3	2
29	10	1	2	3	1	2	1	1
29	10	2	1	1	2	1	3	2
29	11	1	3	3	3	3	2	1
29	11	2	2	2	1	2	1	3
29	12	1	1	3	3	2	3	2
29	12	2	2	1	1	1	2	3
29	13	1	3	2	2	3	1	1
29	13	2	1	3	1	1	2	3
30	1	1	3	1	2	3	1	2
30	1	2	2	2	3	2	3	1
30	2	1	3	2	1	1	3	1
30	2	2	2	3	3	3	2	2
30	3	1	2	2	1	1	3	2
30	3	2	1	1	2	2	1	3
30	4	1	3	1	2	2	2	1
30	4	2	1	3	3	3	1	3
30	5	1	3	3	2	2	3	3
30	5	2	1	1	1	3	2	2
30	6	1	3	1	1	3	2	3
30	6	2	2	2	3	1	1	1
30	7	1	2	3	2	1	3	1
30	7	2	1	2	3	2	1	2
30	8	1	3	3	1	1	1	2
30	8	2	1	2	2	3	3	3
30	9	1	3	2	1	1	1	3
30	9	2	2	1	3	2	2	1
30	10	1	1	1	3	2	3	1
30	10	2	2	3	2	3	2	2
30	11	1	3	3	3	2	3	2
30	11	2	1	2	1	3	2	1
30	12	1	3	3	1	2	2	1
30	12	2	2	1	2	1	1	3
30	13	1	2	2	3	3	3	3
30	13	2	1	1	2	1	1	2
31	1	1	1	2	2	2	3	1
31	1	2	3	1	3	1	2	3
31	2	1	2	3	1	3	1	2
31	2	2	1	2	2	1	2	1
31	3	1	2	1	1	2	3	2
31	3	2	3	3	3	3	1	3
31	4	1	2	3	2	2	2	3
31	4	2	3	2	3	1	3	2
31	5	1	1	1	1	3	1	1
31	5	2	2	2	3	2	2	2
31	6	1	3	1	2	3	1	1
31	6	2	1	3	1	1	3	3
31	7	1	3	2	1	2	1	3
31	7	2	2	3	2	1	3	1
31	8	1	3	3	2	2	1	1
31	8	2	1	1	3	3	2	2
31	9	1	2	1	3	3	3	3
31	9	2	1	2	1	1	2	2
31	10	1	1	3	3	1	1	2
31	10	2	2	2	2	3	2	3
31	11	1	3	1	1	2	3	1
31	11	2	2	2	2	3	1	2
31	12	1	3	3	3	1	2	1
31	12	2	1	1	1	2	3	3
31	13	1	1	3	2	3	3	2
31	13	2	2	1	1	1	1	1
32	1	1	2	1	2	1	3	2
32	1	2	3	2	3	2	2	3
32	2	1	3	3	1	3	2	3
32	2	2	1	2	3	2	1	1
32	3	1	3	2	1	3	3	2
32	3	2	1	3	2	2	1	3
32	4	1	2	1	3	1	2	1
32	4	2	1	2	2	3	3	3
32	5	1	2	3	1	2	2	2
32	5	2	3	1	3	1	1	1
32	6	1	3	1	2	2	2	2
32	6	2	1	3	3	3	3	1
32	7	1	2	2	1	1	1	3
32	7	2	3	1	3	3	3	2
32	8	1	1	3	2	1	2	1
32	8	2	2	2	1	2	1	3
32	9	1	3	3	2	1	3	3
32	9	2	2	2	1	3	2	1
32	10	1	1	1	3	2	1	2
32	10	2	3	2	2	1	3	1
32	11	1	1	3	1	2	1	2
32	11	2	2	1	3	3	2	3
32	12	1	3	2	3	3	1	2
32	12	2	1	1	1	1	2	3
32	13	1	2	3	2	2	3	1
32	13	2	1	2	3	1	1	3
33	1	1	3	3	1	2	3	2
33	1	2	2	1	2	3	2	1
33	2	1	3	1	2	2	1	3
33	2	2	1	2	1	3	3	1
33	3	1	2	3	3	1	2	2
33	3	2	3	1	1	3	1	1
33	4	1	2	3	3	1	3	3
33	4	2	1	2	2	2	2	2
33	5	1	1	1	1	1	3	2
33	5	2	2	3	3	2	1	1
33	6	1	2	1	1	2	3	1
33	6	2	3	2	2	3	2	3
33	7	1	1	3	3	3	2	3
33	7	2	3	2	2	1	1	2
33	8	1	1	2	3	2	3	3
33	8	2	2	3	1	3	1	2
33	9	1	2	2	3	3	3	2
33	9	2	3	1	2	1	2	1
33	10	1	3	1	2	2	1	3
33	10	2	1	3	1	1	2	1
33	11	1	2	1	2	1	3	3
33	11	2	3	2	3	2	2	1
33	12	1	1	3	1	3	1	2
33	12	2	2	2	2	2	2	1
33	13	1	1	1	3	3	1	2
33	13	2	3	3	1	1	3	3
34	1	1	1	3	2	3	1	1
34	1	2	3	2	1	1	2	2
34	2	1	2	1	3	2	3	3
34	2	2	1	2	1	1	1	1
34	3	1	2	1	2	3	3	3
34	3	2	3	3	3	2	2	2
34	4	1	2	2	2	1	1	2
34	4	2	1	1	1	2	2	3
34	5	1	3	3	3	3	3	1
34	5	2	1	1	2	2	2	2
34	6	1	2	2	1	3	3	1
34	6	2	3	3	3	1	1	3
34	7	1	2	3	1	2	1	3
34	7	2	3	1	3	1	3	2
34	8	1	3	1	1	2	3	2
34	8	2	1	2	2	3	2	1
34	9	1	2	3	2	3	2	1
34	9	2	1	2	3	1	1	3
34	10	1	1	3	2	1	3	2
34	10	2	2	1	3	2	1	1
34	11	1	1	3	2	2	3	1
34	11	2	3	2	1	3	2	3
34	12	1	3	2	3	3	1	3
34	12	2	2	1	1	1	2	2
34	13	1	2	2	2	2	3	2
34	13	2	3	1	1	1	1	1
35	1	1	3	2	1	2	3	1
35	1	2	1	3	3	3	2	3
35	2	1	2	1	2	3	1	2
35	2	2	1	3	3	1	2	3
35	3	1	1	1	3	3	3	1
35	3	2	3	3	2	2	1	3
35	4	1	1	1	2	3	3	3
35	4	2	2	2	1	1	2	2
35	5	1	2	2	3	2	1	1
35	5	2	3	3	1	3	2	2
35	6	1	1	2	3	1	3	2
35	6	2	2	3	1	2	2	3
35	7	1	1	2	1	2	3	3
35	7	2	3	1	2	1	1	1
35	8	1	2	3	2	1	1	1
35	8	2	3	1	3	3	2	2
35	9	1	1	1	1	2	2	1
35	9	2	3	3	2	1	3	3
35	10	1	2	2	3	3	1	2
35	10	2	1	1	2	1	2	3
35	11	1	2	2	1	3	1	1
35	11	2	3	3	3	2	3	2
35	12	1	3	2	2	2	2	2
35	12	2	2	1	1	3	3	3
35	13	1	3	2	2	3	2	3
35	13	2	1	3	3	1	1	1
36	1	1	1	1	1	2	1	2
36	1	2	2	3	3	1	3	1
36	2	1	2	1	3	2	2	3
36	2	2	1	3	2	3	1	2
36	3	1	2	3	2	2	2	2
36	3	2	3	2	1	1	3	1
36	4	1	1	2	3	3	3	1
36	4	2	3	1	1	1	1	3
36	5	1	1	2	2	2	1	3
36	5	2	3	3	1	3	2	1
36	6	1	2	1	3	1	3	2
36	6	2	1	3	1	3	1	3
36	7	1	2	2	2	1	3	2
36	7	2	3	1	3	2	2	1
36	8	1	2	2	3	1	2	3
36	8	2	3	1	2	3	3	2
36	9	1	2	1	2	3	3	3
36	9	2	1	3	1	2	1	1
36	10	1	1	2	1	1	2	2
36	10	2	3	3	3	2	1	1
36	11	1	2	3	1	3	1	2
36	11	2	1	1	2	1	2	1
36	12	1	2	1	1	3	2	1
36	12	2	3	2	3	2	3	3
36	13	1	1	2	2	2	3	2
36	13	2	3	3	3	1	1	3
37	1	1	2	3	1	2	3	3
37	1	2	1	1	3	3	1	2
37	2	1	2	1	3	2	1	2
37	2	2	3	2	2	1	2	1
37	3	1	3	3	2	3	3	1
37	3	2	1	2	1	1	2	3
37	4	1	2	2	2	2	1	1
37	4	2	3	3	1	1	3	2
37	5	1	2	3	2	1	1	2
37	5	2	1	1	3	3	2	3
37	6	1	1	1	1	2	3	1
37	6	2	3	2	3	3	2	3
37	7	1	1	3	3	2	2	2
37	7	2	3	1	2	1	1	3
37	8	1	2	2	1	3	3	1
37	8	2	3	3	2	2	2	2
37	9	1	1	1	3	1	3	1
37	9	2	2	2	1	3	1	3
37	10	1	3	1	1	3	1	2
37	10	2	2	3	3	1	2	1
37	11	1	1	2	2	2	3	3
37	11	2	2	1	1	1	2	2
37	12	1	1	3	2	3	3	3
37	12	2	3	2	3	2	1	1
37	13	1	3	2	3	3	3	2
37	13	2	2	1	2	2	1	3
38	1	1	2	1	3	2	3	3
38	1	2	1	3	1	1	2	1
38	2	1	3	3	1	3	2	1
38	2	2	1	2	2	1	1	2
38	3	1	2	1	2	3	2	1
38	3	2	3	3	1	1	3	3
38	4	1	2	3	2	3	2	3
38	4	2	1	2	3	2	1	2
38	5	1	3	2	3	1	1	2
38	5	2	1	1	1	2	3	1
38	6	1	2	2	1	2	2	2
38	6	2	3	1	2	3	1	1
38	7	1	3	1	2	2	2	2
38	7	2	1	3	3	1	3	3
38	8	1	2	2	1	1	1	3
38	8	2	1	3	3	3	3	1
38	9	1	2	2	2	1	3	1
38	9	2	3	1	1	2	1	3
38	10	1	3	1	1	1	3	3
38	10	2	1	3	3	3	2	2
38	11	1	1	2	2	3	2	2
38	11	2	2	3	3	2	1	1
38	12	1	3	2	3	2	2	1
38	12	2	2	3	1	3	3	2
38	13	1	1	1	2	1	1	3
38	13	2	3	3	1	2	3	2
39	1	1	1	2	2	3	1	3
39	1	2	2	1	3	1	2	1
39	2	1	1	1	1	3	1	1
39	2	2	2	3	2	2	2	3
39	3	1	1	1	1	2	2	3
39	3	2	3	2	3	1	3	2
39	4	1	2	2	3	3	3	2
39	4	2	3	3	2	1	1	1
39	5	1	1	2	2	2	3	1
39	5	2	3	1	3	3	2	3
39	6	1	3	1	2	3	3	1
39	6	2	2	3	1	1	1	2
39	7	1	2	3	3	2	1	3
39	7	2	1	2	1	1	2	2
39	8	1	1	1	3	1	3	2
39	8	2	3	2	1	3	1	3
39	9	1	2	3	2	2	2	1
39	9	2	1	1	3	3	1	2
39	10	1	2	2	1	2	3	1
39	10	2	3	3	2	1	2	3
39	11	1	3	3	2	2	3	2
39	11	2	2	2	3	3	2	3
39	12	1	2	3	2	3	3	2
39	12	2	1	1	1	1	1	1
39	13	1	3	1	1	1	1	3
39	13	2	1	2	3	2	2	1
40	1	1	2	1	2	1	2	2
40	1	2	1	3	1	2	3	3
40	2	1	1	3	1	2	2	2
40	2	2	3	2	3	3	1	1
40	3	1	2	1	3	1	3	3
40	3	2	3	2	2	3	1	1
40	4	1	1	2	2	1	3	3
40	4	2	3	1	3	2	1	2
40	5	1	3	1	2	2	3	2
40	5	2	2	3	1	3	2	1
40	6	1	2	3	3	1	1	1
40	6	2	1	2	1	3	2	3
40	7	1	3	2	1	1	2	1
40	7	2	1	3	2	3	1	2
40	8	1	2	1	3	2	3	3
40	8	2	1	3	2	1	1	1
40	9	1	3	1	1	3	3	2
40	9	2	2	2	3	2	2	3
40	10	1	2	2	1	2	1	2
40	10	2	3	3	3	3	2	3
40	11	1	3	3	1	2	1	3
40	11	2	1	1	2	1	3	1
40	12	1	1	2	3	3	3	1
40	12	2	2	1	2	1	2	2
40	13	1	3	1	2	2	2	1
40	13	2	2	2	1	1	3	3
41	1	1	3	2	2	2	2	3
41	1	2	1	3	3	3	1	2
41	2	1	1	3	3	1	3	2
41	2	2	2	1	1	3	1	1
41	3	1	1	1	3	2	2	1
41	3	2	2	3	2	3	3	3
41	4	1	1	1	2	3	2	3
41	4	2	3	2	1	1	1	2
41	5	1	3	3	3	1	3	1
41	5	2	2	2	2	2	1	2
41	6	1	2	1	3	1	1	3
41	6	2	1	2	1	2	3	1
41	7	1	3	3	1	3	2	2
41	7	2	1	2	2	2	1	3
41	8	1	3	3	3	1	2	1
41	8	2	2	1	1	3	3	2
41	9	1	1	3	1	2	1	3
41	9	2	2	2	3	1	2	2
41	10	1	3	1	2	3	3	1
41	10	2	1	2	1	1	2	2
41	11	1	3	3	2	2	3	3
41	11	2	2	1	3	3	1	1
41	12	1	3	1	3	2	2	2
41	12	2	2	2	2	1	1	1
41	13	1	3	1	2	2	1	2
41	13	2	1	3	1	3	3	3
42	1	1	1	2	3	3	3	3
42	1	2	2	3	1	1	2	1
42	2	1	2	3	2	3	1	2
42	2	2	1	1	1	2	2	1
42	3	1	1	1	2	3	2	2
42	3	2	3	2	3	1	3	3
42	4	1	3	2	1	1	1	3
42	4	2	2	3	3	2	3	1
42	5	1	1	1	3	1	1	3
42	5	2	3	2	1	3	3	1
42	6	1	3	2	3	3	1	1
42	6	2	2	3	2	2	2	2
42	7	1	1	1	1	1	3	2
42	7	2	2	3	2	2	2	3
42	8	1	2	1	1	3	2	3
42	8	2	1	2	2	2	3	1
42	9	1	3	3	3	1	1	2
42	9	2	2	1	1	2	3	1
42	10	1	1	3	3	3	1	2
42	10	2	3	2	2	1	2	3
42	11	1	2	2	2	3	3	2
42	11	2	1	3	1	2	1	1
42	12	1	3	1	3	1	2	3
42	12	2	2	2	1	2	1	2
42	13	1	3	1	3	3	3	3
42	13	2	1	3	2	1	2	1
43	1	1	2	2	3	3	2	1
43	1	2	3	3	1	2	3	2
43	2	1	1	1	2	1	1	3
43	2	2	3	2	3	2	2	2
43	3	1	1	1	1	3	1	1
43	3	2	2	3	2	1	3	3
43	4	1	2	1	3	2	1	3
43	4	2	1	2	2	1	3	2
43	5	1	1	1	3	2	3	2
43	5	2	3	3	1	3	2	1
43	6	1	3	3	2	3	1	3
43	6	2	2	2	1	1	2	1
43	7	1	3	1	1	1	3	2
43	7	2	1	3	3	2	2	3
43	8	1	1	3	3	1	2	2
43	8	2	2	2	2	3	1	1
43	9	1	2	2	1	3	3	3
43	9	2	3	1	2	2	1	1
43	10	1	1	2	1	2	1	3
43	10	2	2	3	3	1	3	1
43	11	1	3	1	2	3	2	2
43	11	2	2	3	1	1	1	3
43	12	1	1	1	3	3	2	2
43	12	2	3	2	2	2	3	1
43	13	1	3	3	1	3	2	3
43	13	2	2	2	3	2	1	2
44	1	1	3	3	1	3	1	2
44	1	2	1	1	2	1	3	1
44	2	1	2	1	3	1	3	1
44	2	2	1	2	2	2	2	3
44	3	1	2	1	1	1	2	2
44	3	2	3	3	3	2	3	1
44	4	1	1	2	2	3	1	3
44	4	2	3	1	1	2	2	1
44	5	1	1	2	3	1	1	3
44	5	2	2	3	2	3	3	2
44	6	1	3	2	2	1	2	2
44	6	2	2	1	1	2	3	3
44	7	1	1	3	3	3	1	1
44	7	2	3	2	1	1	3	2
44	8	1	1	3	2	2	1	1
44	8	2	2	1	3	3	2	3
44	9	1	3	3	3	2	3	3
44	9	2	2	1	2	1	1	1
44	10	1	3	1	2	1	1	3
44	10	2	1	2	1	3	2	2
44	11	1	2	2	3	2	2	1
44	11	2	1	3	1	3	3	2
44	12	1	1	3	1	1	2	1
44	12	2	3	1	3	2	1	2
44	13	1	2	2	2	3	3	3
44	13	2	1	1	1	2	1	2
45	1	1	2	3	2	1	2	3
45	1	2	3	2	3	3	3	1
45	2	1	1	1	2	3	2	1
45	2	2	2	3	3	1	1	2
45	3	1	3	2	1	2	3	3
45	3	2	2	1	2	3	1	2
45	4	1	3	2	3	2	2	1
45	4	2	1	3	1	1	3	3
45	5	1	1	3	2	2	3	2
45	5	2	3	2	1	1	1	1
45	6	1	2	1	3	3	2	3
45	6	2	1	2	2	1	3	2
45	7	1	3	3	3	3	1	3
45	7	2	2	1	1	2	2	1
45	8	1	1	1	3	1	3	1
45	8	2	3	3	2	2	2	2
45	9	1	2	2	1	3	1	3
45	9	2	3	3	2	1	2	1
45	10	1	2	2	3	2	1	2
45	10	2	1	1	1	3	3	3
45	11	1	1	2	3	1	2	3
45	11	2	2	3	2	3	3	1
45	12	1	3	1	1	2	1	2
45	12	2	1	2	3	3	2	1
45	13	1	2	3	1	2	3	3
45	13	2	3	1	2	1	1	2
46	1	1	3	1	3	3	3	2
46	1	2	1	2	2	2	1	1
46	2	1	2	3	1	1	2	3
46	2	2	3	2	2	3	3	2
46	3	1	1	3	3	2	1	3
46	3	2	2	1	1	1	2	1
46	4	1	1	1	2	2	2	3
46	4	2	3	3	1	3	1	1
46	5	1	3	1	2	3	2	3
46	5	2	2	2	3	1	3	2
46	6	1	2	3	3	2	3	1
46	6	2	1	2	1	1	1	2
46	7	1	2	1	2	1	1	1
46	7	2	1	3	3	3	2	2
46	8	1	3	2	1	2	3	3
46	8	2	2	3	2	3	1	2
46	9	1	3	1	3	1	3	3
46	9	2	1	2	1	2	2	1
46	10	1	2	2	2	2	2	2
46	10	2	1	1	1	3	3	1
46	11	1	3	3	3	1	1	3
46	11	2	2	1	1	2	3	2
46	12	1	3	2	3	3	1	1
46	12	2	1	3	2	1	2	3
46	13	1	1	1	3	2	1	3
46	13	2	3	3	1	1	2	2
47	1	1	2	2	2	3	3	1
47	1	2	1	1	3	2	2	2
47	2	1	3	3	2	1	3	1
47	2	2	2	2	1	3	1	3
47	3	1	3	2	2	3	2	3
47	3	2	1	3	1	2	1	1
47	4	1	3	3	2	2	1	1
47	4	2	2	1	3	1	3	2
47	5	1	2	1	3	3	2	3
47	5	2	1	2	1	1	3	2
47	6	1	1	1	2	2	3	3
47	6	2	3	3	1	3	2	2
47	7	1	2	2	3	1	1	1
47	7	2	1	3	2	3	3	2
47	8	1	2	2	3	2	2	3
47	8	2	3	1	1	1	1	1
47	9	1	1	3	3	3	3	1
47	9	2	2	1	2	2	1	2
47	10	1	2	3	3	2	3	2
47	10	2	3	2	1	1	2	3
47	11	1	1	2	2	1	1	3
47	11	2	3	1	1	3	2	1
47	12	1	3	2	2	2	3	1
47	12	2	2	3	1	3	1	3
47	13	1	1	1	3	1	2	2
47	13	2	3	3	2	2	3	3
48	1	1	1	2	3	3	1	2
48	1	2	2	1	1	1	2	1
48	2	1	3	2	3	2	2	2
48	2	2	1	1	1	3	3	3
48	3	1	2	3	2	1	1	1
48	3	2	3	1	3	3	3	3
48	4	1	2	3	1	2	2	2
48	4	2	1	2	2	1	1	1
48	5	1	2	2	2	3	2	2
48	5	2	3	3	3	1	3	3
48	6	1	2	2	2	1	3	3
48	6	2	1	1	1	2	1	1
48	7	1	3	1	1	2	1	2
48	7	2	1	3	3	3	2	1
48	8	1	3	1	2	3	1	3
48	8	2	1	2	1	1	3	2
48	9	1	2	3	3	2	2	1
48	9	2	3	2	1	3	1	2
48	10	1	2	1	3	1	3	1
48	10	2	1	3	2	2	2	3
48	11	1	2	2	3	2	1	3
48	11	2	3	1	2	1	2	2
48	12	1	3	2	3	1	2	2
48	12	2	1	3	1	3	3	1
48	13	1	1	1	2	2	3	1
48	13	2	2	3	1	3	1	3
49	1	1	3	2	1	2	3	1
49	1	2	1	3	3	1	1	2
49	2	1	3	3	3	1	1	1
49	2	2	2	1	2	3	2	3
49	3	1	1	2	1	2	2	3
49	3	2	2	1	2	3	3	2
49	4	1	2	3	1	1	3	2
49	4	2	3	2	3	3	2	1
49	5	1	2	2	3	3	3	1
49	5	2	1	1	2	2	1	3
49	6	1	3	1	2	2	1	2
49	6	2	1	3	1	1	2	3
49	7	1	3	3	3	2	3	3
49	7	2	1	2	2	3	2	1
49	8	1	2	1	1	1	1	2
49	8	2	3	3	2	2	2	1
49	9	1	2	2	1	1	3	3
49	9	2	1	1	3	3	1	2
49	10	1	1	3	2	3	3	2
49	10	2	2	1	1	2	2	1
49	11	1	3	2	3	1	1	3
49	11	2	2	3	2	2	2	2
49	12	1	3	1	1	3	3	3
49	12	2	1	2	3	1	1	1
49	13	1	2	3	3	3	1	3
49	13	2	3	1	2	1	3	1
50	1	1	1	2	1	2	2	2
50	1	2	2	3	2	1	1	1
50	2	1	1	1	3	2	3	3
50	2	2	3	2	1	3	2	2
50	3	1	2	2	3	2	3	2
50	3	2	1	1	2	1	2	3
50	4	1	3	3	1	3	1	1
50	4	2	2	2	2	1	2	3
50	5	1	3	3	3	2	3	2
50	5	2	1	1	1	3	1	1
50	6	1	2	2	2	3	1	2
50	6	2	3	1	3	1	2	1
50	7	1	2	1	3	3	2	1
50	7	2	1	3	1	2	3	3
50	8	1	1	3	1	1	3	2
50	8	2	3	2	2	2	1	3
50	9	1	1	2	2	3	3	1
50	9	2	2	1	1	2	1	3
50	10	1	3	3	3	1	2	2
50	10	2	2	2	1	2	3	1
50	11	1	1	3	3	3	2	3
50	11	2	3	1	2	1	1	2
50	12	1	3	1	1	1	3	3
50	12	2	1	2	3	2	1	1
50	13	1	3	1	3	2	3	1
50	13	2	2	3	2	3	2	2
51	1	1	1	2	1	1	2	2
51	1	2	2	3	2	3	1	3
51	2	1	1	1	3	3	1	2
51	2	2	2	2	2	1	3	1
51	3	1	1	2	2	3	3	2
51	3	2	3	3	1	2	2	3
51	4	1	3	1	3	1	2	3
51	4	2	2	3	1	2	1	1
51	5	1	3	2	1	3	2	1
51	5	2	2	1	3	2	3	2
51	6	1	2	1	1	3	2	1
51	6	2	1	3	2	1	1	3
51	7	1	1	3	3	1	3	3
51	7	2	3	2	2	2	1	2
51	8	1	3	2	3	3	3	3
51	8	2	1	1	2	2	2	1
51	9	1	2	3	1	1	1	2
51	9	2	1	2	3	2	2	3
51	10	1	2	1	1	3	1	2
51	10	2	3	3	2	1	3	1
51	11	1	3	3	3	3	1	1
51	11	2	2	1	2	2	3	3
51	12	1	1	2	1	1	2	2
51	12	2	3	1	2	3	3	3
51	13	1	2	3	3	2	2	2
51	13	2	1	2	1	1	1	1
52	1	1	2	2	3	1	1	3
52	1	2	3	3	1	3	3	2
52	2	1	1	1	2	2	2	1
52	2	2	3	2	1	3	1	3
52	3	1	1	3	2	2	2	2
52	3	2	2	1	3	1	3	1
52	4	1	1	1	3	3	1	2
52	4	2	2	2	2	1	2	3
52	5	1	3	3	1	2	3	1
52	5	2	2	2	3	3	2	3
52	6	1	3	3	2	2	1	1
52	6	2	1	1	1	1	3	2
52	7	1	3	2	2	2	3	2
52	7	2	1	3	3	3	2	1
52	8	1	2	1	1	1	1	3
52	8	2	1	2	2	3	3	1
52	9	1	2	3	1	2	1	3
52	9	2	3	1	3	1	2	2
52	10	1	1	2	3	2	1	2
52	10	2	3	1	1	3	2	3
52	11	1	1	1	3	2	1	3
52	11	2	2	3	2	1	3	1
52	12	1	2	2	1	3	3	1
52	12	2	3	3	2	1	2	2
52	13	1	2	2	3	2	2	1
52	13	2	1	3	1	1	3	3
53	1	1	1	3	1	1	2	1
53	1	2	3	1	2	3	1	2
53	2	1	3	1	2	3	1	3
53	2	2	2	2	3	2	3	2
53	3	1	2	3	2	3	2	2
53	3	2	3	2	3	1	1	1
53	4	1	1	1	1	2	3	3
53	4	2	2	3	3	3	1	1
53	5	1	1	1	2	1	3	2
53	5	2	3	2	1	2	2	3
53	6	1	1	3	3	3	3	3
53	6	2	2	1	2	1	2	1
53	7	1	3	2	1	2	1	2
53	7	2	1	1	3	3	2	1
53	8	1	2	2	2	1	3	3
53	8	2	3	3	1	2	1	2
53	9	1	2	1	1	3	3	2
53	9	2	1	2	2	2	1	1
53	10	1	2	1	1	2	1	1
53	10	2	3	3	3	1	2	3
53	11	1	1	3	3	1	3	2
53	11	2	3	2	2	3	2	3
53	12	1	3	1	3	2	3	1
53	12	2	1	3	2	3	1	3
53	13	1	2	2	1	1	2	2
53	13	2	3	3	2	3	3	1
54	1	1	1	2	1	1	1	2
54	1	2	2	1	3	2	2	3
54	2	1	3	1	1	1	2	1
54	2	2	2	2	3	3	3	2
54	3	1	3	2	1	3	3	1
54	3	2	1	3	2	2	1	3
54	4	1	1	1	3	1	1	3
54	4	2	2	3	2	2	2	2
54	5	1	2	3	3	1	1	1
54	5	2	1	2	1	3	2	3
54	6	1	2	3	1	3	2	3
54	6	2	3	1	2	2	3	2
54	7	1	3	1	3	2	3	2
54	7	2	1	2	2	1	1	1
54	8	1	3	3	3	3	1	2
54	8	2	2	2	2	1	3	3
54	9	1	1	1	1	2	2	1
54	9	2	3	2	3	1	3	3
54	10	1	1	1	2	3	2	2
54	10	2	2	3	1	2	1	1
54	11	1	3	1	2	1	2	1
54	11	2	1	3	1	2	3	3
54	12	1	3	3	2	2	2	3
54	12	2	2	2	3	3	1	2
54	13	1	2	1	1	1	1	2
54	13	2	1	2	3	3	3	1
55	1	1	2	1	2	3	1	3
55	1	2	3	3	3	1	2	2
55	2	1	3	1	3	1	1	3
55	2	2	1	2	1	2	3	1
55	3	1	2	3	1	3	3	1
55	3	2	1	2	2	2	2	2
55	4	1	2	2	3	2	2	3
55	4	2	1	3	2	1	3	2
55	5	1	2	3	3	2	3	3
55	5	2	3	1	1	3	1	1
55	6	1	3	2	1	3	2	2
55	6	2	1	1	2	1	1	1
55	7	1	1	3	3	3	2	1
55	7	2	3	2	2	2	1	3
55	8	1	2	1	1	1	3	2
55	8	2	3	2	3	2	1	1
55	9	1	1	1	1	3	3	3
55	9	2	2	3	2	1	2	2
55	10	1	2	1	2	2	3	1
55	10	2	1	3	3	3	1	2
55	11	1	1	1	3	2	1	2
55	11	2	3	2	1	1	2	3
55	12	1	3	3	1	1	3	3
55	12	2	2	2	2	3	2	1
55	13	1	1	1	3	1	2	1
55	13	2	3	2	2	3	3	2
56	1	1	3	2	3	1	3	1
56	1	2	2	3	1	2	1	3
56	2	1	1	3	1	2	2	2
56	2	2	2	1	2	3	1	3
56	3	1	2	1	3	2	3	2
56	3	2	1	2	2	1	1	3
56	4	1	3	3	1	3	2	1
56	4	2	2	2	3	1	1	2
56	5	1	3	3	2	2	3	1
56	5	2	1	1	1	3	2	3
56	6	1	1	3	3	3	3	3
56	6	2	3	2	1	2	1	2
56	7	1	2	1	2	1	2	1
56	7	2	1	2	1	3	3	2
56	8	1	2	3	2	1	1	1
56	8	2	3	1	3	2	2	3
56	9	1	2	2	3	2	2	1
56	9	2	3	1	2	3	3	2
56	10	1	1	3	1	1	1	3
56	10	2	2	1	3	3	2	2
56	11	1	1	2	2	2	3	3
56	11	2	3	3	1	1	1	1
56	12	1	2	1	1	1	3	3
56	12	2	1	2	2	3	1	1
56	13	1	3	3	3	2	2	2
56	13	2	1	1	1	1	3	1
57	1	1	2	2	2	2	2	2
57	1	2	3	3	3	3	1	3
57	2	1	1	1	3	2	1	1
57	2	2	3	2	2	1	2	3
57	3	1	1	2	3	1	2	1
57	3	2	2	3	1	3	3	2
57	4	1	3	1	2	3	1	2
57	4	2	2	3	1	2	3	3
57	5	1	1	3	2	1	2	2
57	5	2	2	2	3	3	3	3
57	6	1	3	1	1	2	1	1
57	6	2	1	3	3	1	3	2
57	7	1	2	2	1	3	2	1
57	7	2	3	1	2	2	1	3
57	8	1	3	3	2	3	3	1
57	8	2	1	2	1	2	1	2
57	9	1	1	3	2	2	3	1
57	9	2	2	1	3	1	2	3
57	10	1	3	1	1	1	2	2
57	10	2	2	2	3	3	1	3
57	11	1	3	2	3	1	3	1
57	11	2	1	1	1	3	2	3
57	12	1	2	3	2	2	1	2
57	12	2	3	2	1	1	3	3
57	13	1	1	1	2	2	2	2
57	13	2	2	3	3	3	1	1
58	1	1	3	3	2	3	2	3
58	1	2	2	2	1	1	1	2
58	2	1	2	3	2	1	1	3
58	2	2	1	1	3	2	3	1
58	3	1	3	1	3	3	3	2
58	3	2	1	2	1	2	2	1
58	4	1	2	1	2	2	3	3
58	4	2	1	3	3	1	1	2
58	5	1	3	2	1	3	2	1
58	5	2	1	1	2	1	3	3
58	6	1	2	3	3	2	2	1
58	6	2	3	2	1	3	1	2
58	7	1	2	1	1	1	1	1
58	7	2	3	3	3	2	2	3
58	8	1	3	1	3	1	1	1
58	8	2	1	2	2	3	3	2
58	9	1	2	2	2	2	3	2
58	9	2	1	3	1	3	2	3
58	10	1	1	2	3	2	1	3
58	10	2	3	3	1	1	3	2
58	11	1	3	2	3	1	3	3
58	11	2	2	1	2	3	2	1
58	12	1	2	1	1	2	2	2
58	12	2	1	3	2	3	1	1
58	13	1	1	1	3	3	1	2
58	13	2	2	3	1	2	3	1
59	1	1	2	3	3	3	3	2
59	1	2	3	2	2	1	2	3
59	2	1	1	2	1	2	1	3
59	2	2	3	1	2	1	2	1
59	3	1	1	3	3	1	2	2
59	3	2	2	1	1	3	3	3
59	4	1	3	2	2	2	1	1
59	4	2	1	1	3	3	2	3
59	5	1	3	3	1	2	1	2
59	5	2	2	2	2	1	3	1
59	6	1	3	1	3	2	3	2
59	6	2	2	3	2	1	1	3
59	7	1	1	2	1	3	2	1
59	7	2	3	3	2	2	3	3
59	8	1	1	1	1	3	1	1
59	8	2	2	2	3	1	2	2
59	9	1	1	3	3	1	3	1
59	9	2	3	2	2	3	1	2
59	10	1	1	2	2	1	3	2
59	10	2	2	1	1	2	2	3
59	11	1	2	1	1	3	1	3
59	11	2	3	3	3	2	2	1
59	12	1	2	2	3	3	3	1
59	12	2	3	3	1	1	2	2
59	13	1	1	1	2	2	1	3
59	13	2	3	3	1	3	3	1
60	1	1	1	2	3	2	2	3
60	1	2	2	1	2	1	1	2
60	2	1	3	1	3	1	1	1
60	2	2	1	3	2	3	2	2
60	3	1	3	1	2	3	2	2
60	3	2	2	2	1	2	3	3
60	4	1	1	3	1	1	1	3
60	4	2	2	2	3	2	3	1
60	5	1	1	1	1	2	3	2
60	5	2	3	2	3	3	1	3
60	6	1	2	3	2	1	2	1
60	6	2	3	1	3	3	3	3
60	7	1	2	3	2	2	1	2
60	7	2	1	2	1	1	2	1
60	8	1	1	1	2	2	3	1
60	8	2	2	3	3	3	2	3
60	9	1	3	2	1	1	1	2
60	9	2	1	3	2	3	3	3
60	10	1	2	2	3	1	1	1
60	10	2	3	1	1	2	2	2
60	11	1	3	2	2	2	2	3
60	11	2	1	1	3	1	3	2
60	12	1	2	3	1	3	1	1
60	12	2	3	1	2	1	3	3
60	13	1	1	3	3	2	1	2
60	13	2	2	2	1	3	2	1
61	1	1	1	2	2	3	1	2
61	1	2	3	3	1	2	3	1
61	2	1	2	1	3	1	2	3
61	2	2	3	3	2	3	1	1
61	3	1	2	1	3	2	2	2
61	3	2	1	2	1	1	3	3
61	4	1	1	1	1	2	1	1
61	4	2	2	2	2	3	3	2
61	5	1	3	3	3	1	2	3
61	5	2	2	1	1	3	3	2
61	6	1	3	3	3	1	1	3
61	6	2	1	2	2	2	2	1
61	7	1	1	3	1	1	2	2
61	7	2	3	1	3	3	3	1
61	8	1	2	2	2	2	1	3
61	8	2	3	1	1	1	3	1
61	9	1	2	3	2	2	2	3
61	9	2	1	2	3	3	1	2
61	10	1	2	1	2	1	1	1
61	10	2	3	2	1	2	2	2
61	11	1	1	3	3	3	3	3
61	11	2	2	1	1	1	1	2
61	12	1	3	2	3	2	3	3
61	12	2	1	3	2	3	2	1
61	13	1	1	1	1	3	2	3
61	13	2	2	3	3	2	3	2
62	1	1	3	2	2	1	1	1
62	1	2	2	3	1	3	3	3
62	2	1	3	2	2	1	2	2
62	2	2	1	1	3	2	1	1
62	3	1	1	1	2	1	3	3
62	3	2	3	3	1	2	1	2
62	4	1	1	3	1	1	1	3
62	4	2	2	2	3	3	2	1
62	5	1	2	2	3	2	3	1
62	5	2	3	1	2	3	2	2
62	6	1	3	1	3	3	1	3
62	6	2	1	2	1	1	3	2
62	7	1	3	2	1	3	1	3
62	7	2	2	3	2	2	2	1
62	8	1	2	3	3	1	3	2
62	8	2	1	1	2	2	2	1
62	9	1	3	3	2	3	3	1
62	9	2	2	2	1	1	2	3
62	10	1	3	3	1	1	2	1
62	10	2	1	1	3	2	1	2
62	11	1	2	1	2	3	1	3
62	11	2	1	2	3	2	3	2
62	12	1	1	3	3	3	2	2
62	12	2	3	1	1	2	3	1
62	13	1	2	2	2	1	1	3
62	13	2	3	1	3	3	2	2
63	1	1	2	3	1	2	1	3
63	1	2	1	2	2	1	3	1
63	2	1	2	1	3	1	1	1
63	2	2	3	3	2	2	3	3
63	3	1	1	2	1	3	2	2
63	3	2	3	3	3	2	1	1
63	4	1	1	2	1	3	2	3
63	4	2	2	1	2	1	3	2
63	5	1	3	2	2	3	1	2
63	5	2	1	3	3	1	2	3
63	6	1	2	1	1	2	3	1
63	6	2	3	2	3	1	2	3
63	7	1	1	3	2	3	3	1
63	7	2	2	1	1	2	1	2
63	8	1	1	1	2	2	2	3
63	8	2	3	3	1	1	3	2
63	9	1	3	3	2	2	2	2
63	9	2	2	2	3	3	1	1
63	10	1	2	2	3	3	3	3
63	10	2	1	1	1	1	1	1
63	11	1	2	3	3	1	2	1
63	11	2	1	2	2	2	1	3
63	12	1	3	1	1	3	3	2
63	12	2	1	3	3	1	1	1
63	13	1	3	2	1	2	3	2
63	13	2	2	1	2	3	2	3
64	1	1	2	3	2	3	1	2
64	1	2	3	1	3	2	2	3
64	2	1	1	2	1	1	3	1
64	2	2	2	3	3	2	2	2
64	3	1	3	1	2	1	3	3
64	3	2	1	2	1	3	1	1
64	4	1	2	2	1	2	2	1
64	4	2	1	1	3	1	1	2
64	5	1	3	3	2	3	3	3
64	5	2	2	1	1	1	2	2
64	6	1	1	3	2	3	3	1
64	6	2	3	2	3	2	1	3
64	7	1	1	3	1	2	1	3
64	7	2	3	1	3	3	2	1
64	8	1	2	2	2	1	3	2
64	8	2	3	3	1	3	1	1
64	9	1	1	2	2	2	2	2
64	9	2	2	1	3	1	3	3
64	10	1	3	2	2	1	2	1
64	10	2	2	3	1	2	3	3
64	11	1	1	1	3	3	1	2
64	11	2	2	3	1	1	2	3
64	12	1	1	2	3	3	3	2
64	12	2	3	1	2	2	1	1
64	13	1	1	1	1	3	2	3
64	13	2	3	3	2	1	1	2
65	1	1	1	1	2	1	1	3
65	1	2	2	2	3	2	3	1
65	2	1	2	3	1	3	2	2
65	2	2	3	2	3	2	3	1
65	3	1	2	2	2	3	1	2
65	3	2	1	3	3	1	2	1
65	4	1	2	3	3	1	1	2
65	4	2	3	1	1	2	3	3
65	5	1	3	2	1	3	3	3
65	5	2	1	1	2	2	2	1
65	6	1	2	1	2	3	3	1
65	6	2	3	2	1	1	2	2
65	7	1	1	3	3	2	1	3
65	7	2	2	1	1	3	2	1
65	8	1	1	3	2	2	3	2
65	8	2	3	2	3	1	1	3
65	9	1	1	3	1	1	3	1
65	9	2	2	2	2	2	2	3
65	10	1	1	2	2	1	3	3
65	10	2	3	1	3	3	1	2
65	11	1	3	3	1	2	1	1
65	11	2	2	1	3	3	2	2
65	12	1	2	2	1	2	1	2
65	12	2	3	3	3	3	2	3
65	13	1	2	2	1	3	1	3
65	13	2	1	1	2	1	3	1
66	1	1	1	3	3	2	3	2
66	1	2	3	1	2	1	2	1
66	2	1	1	1	1	2	2	3
66	2	2	2	3	2	3	1	1
66	3	1	3	2	3	1	3	2
66	3	2	1	3	2	3	1	3
66	4	1	2	2	3	2	2	1
66	4	2	3	1	1	1	3	2
66	5	1	3	3	2	2	2	2
66	5	2	2	1	3	1	3	3
66	6	1	1	2	1	3	1	1
66	6	2	2	1	2	2	3	2
66	7	1	3	2	3	3	2	1
66	7	2	1	3	1	1	1	3
66	8	1	1	2	2	1	2	2
66	8	2	3	1	3	2	1	1
66	9	1	3	2	2	2	1	2
66	9	2	2	3	1	3	3	3
66	10	1	1	1	3	3	3	3
66	10	2	2	3	1	1	2	1
66	11	1	2	1	2	1	1	3
66	11	2	1	3	3	3	3	2
66	12	1	3	2	1	2	2	1
66	12	2	2	3	3	1	1	2
66	13	1	3	1	2	3	3	1
66	13	2	1	2	1	2	2	3
67	1	1	3	3	2	3	2	3
67	1	2	1	1	1	2	1	2
67	2	1	1	1	1	3	2	2
67	2	2	2	2	3	1	3	1
67	3	1	2	3	2	2	3	1
67	3	2	3	2	3	1	1	3
67	4	1	3	3	1	1	3	2
67	4	2	1	1	3	2	2	3
67	5	1	2	2	2	3	1	1
67	5	2	3	3	3	2	3	3
67	6	1	1	2	2	1	2	2
67	6	2	2	1	1	3	1	1
67	7	1	1	2	3	3	3	1
67	7	2	2	1	2	1	2	3
67	8	1	3	3	1	2	1	2
67	8	2	2	2	2	3	3	3
67	9	1	3	1	1	2	1	2
67	9	2	1	3	3	1	2	1
67	10	1	3	1	1	1	3	1
67	10	2	2	3	3	3	2	2
67	11	1	1	2	2	2	1	3
67	11	2	3	1	3	3	2	2
67	12	1	1	3	2	1	1	1
67	12	2	2	2	1	2	3	3
67	13	1	2	1	3	2	1	1
67	13	2	1	2	2	3	3	2
68	1	1	1	1	3	2	3	1
68	1	2	3	3	1	1	2	3
68	2	1	3	3	2	3	1	3
68	2	2	2	2	1	1	2	2
68	3	1	2	3	2	2	3	2
68	3	2	3	2	3	1	1	3
68	4	1	1	1	1	3	2	1
68	4	2	2	2	3	2	1	2
68	5	1	3	3	2	3	2	1
68	5	2	1	1	1	1	3	3
68	6	1	2	1	2	2	2	3
68	6	2	3	2	1	3	3	2
68	7	1	1	3	3	1	1	1
68	7	2	3	1	2	3	3	2
68	8	1	2	3	1	1	1	1
68	8	2	1	2	3	2	2	3
68	9	1	2	3	3	3	3	3
68	9	2	1	1	2	1	1	2
68	10	1	3	2	1	2	2	1
68	10	2	2	1	3	3	1	3
68	11	1	3	2	2	1	2	1
68	11	2	1	3	1	2	3	2
68	12	1	1	2	1	3	1	3
68	12	2	2	1	3	1	2	2
68	13	1	3	3	2	2	3	1
68	13	2	1	2	3	3	2	2
69	1	1	2	3	2	2	1	1
69	1	2	3	1	1	1	3	3
69	2	1	2	2	2	1	3	2
69	2	2	3	1	3	3	1	1
69	3	1	3	1	2	1	1	2
69	3	2	1	3	1	2	2	3
69	4	1	1	3	3	2	2	3
69	4	2	2	2	1	3	3	1
69	5	1	1	1	2	2	3	1
69	5	2	2	3	1	3	2	2
69	6	1	3	2	3	1	1	3
69	6	2	2	1	1	2	2	1
69	7	1	3	2	2	3	1	3
69	7	2	1	3	3	1	3	2
69	8	1	1	2	1	1	1	1
69	8	2	3	3	2	3	2	3
69	9	1	2	1	3	2	3	2
69	9	2	1	2	2	1	2	1
69	10	1	3	3	1	2	1	2
69	10	2	2	1	3	3	3	3
69	11	1	3	2	3	2	3	1
69	11	2	1	1	1	3	1	2
69	12	1	1	2	3	2	1	2
69	12	2	2	3	2	1	2	3
69	13	1	2	3	2	3	2	1
69	13	2	3	1	1	1	3	3
70	1	1	2	2	2	2	1	3
70	1	2	1	3	3	3	3	1
70	2	1	3	1	1	1	2	2
70	2	2	1	2	2	2	3	3
70	3	1	3	1	3	3	2	2
70	3	2	2	3	1	1	1	1
70	4	1	2	2	1	1	3	2
70	4	2	1	1	2	3	1	3
70	5	1	1	2	1	3	3	3
70	5	2	3	3	3	2	2	1
70	6	1	2	1	2	2	2	2
70	6	2	3	3	3	1	1	1
70	7	1	2	1	1	2	1	3
70	7	2	1	3	2	1	3	2
70	8	1	3	2	3	3	2	1
70	8	2	2	3	1	1	3	3
70	9	1	3	2	2	3	1	2
70	9	2	1	1	3	2	2	1
70	10	1	3	1	2	2	3	1
70	10	2	2	2	3	1	2	3
70	11	1	3	1	2	1	2	3
70	11	2	1	3	1	3	1	2
70	12	1	2	2	1	3	3	1
70	12	2	1	3	3	2	1	2
70	13	1	1	1	2	1	1	1
70	13	2	3	3	1	2	3	3
71	1	1	2	2	3	3	2	2
71	1	2	1	1	1	1	3	1
71	2	1	2	3	3	3	1	3
71	2	2	3	2	2	2	2	2
71	3	1	2	2	1	2	1	1
71	3	2	3	3	3	1	3	2
71	4	1	2	2	3	1	1	2
71	4	2	1	1	2	3	2	3
71	5	1	1	1	2	2	3	3
71	5	2	3	3	1	3	2	1
71	6	1	3	1	3	2	1	3
71	6	2	2	3	2	3	3	2
71	7	1	3	3	3	3	3	3
71	7	2	1	2	1	1	2	1
71	8	1	2	1	2	1	1	1
71	8	2	1	2	1	2	2	2
71	9	1	1	3	3	1	2	3
71	9	2	3	1	1	3	1	2
71	10	1	1	3	1	3	1	3
71	10	2	2	2	2	2	3	1
71	11	1	3	2	2	2	2	2
71	11	2	2	1	3	1	3	1
71	12	1	2	1	1	2	2	3
71	12	2	1	2	3	3	3	1
71	13	1	3	3	2	1	1	2
71	13	2	2	1	3	3	2	1
72	1	1	1	3	2	2	1	2
72	1	2	3	2	1	1	3	3
72	2	1	3	2	3	2	1	3
72	2	2	2	3	2	1	2	2
72	3	1	1	1	1	3	3	1
72	3	2	2	2	2	1	1	3
72	4	1	3	3	1	2	2	1
72	4	2	1	1	3	3	3	2
72	5	1	3	2	2	3	1	1
72	5	2	2	3	3	2	3	2
72	6	1	1	1	1	1	2	3
72	6	2	3	3	2	3	3	1
72	7	1	2	1	1	2	1	2
72	7	2	1	2	3	1	2	3
72	8	1	3	1	3	1	1	1
72	8	2	2	2	1	3	2	2
72	9	1	1	3	2	2	3	3
72	9	2	3	1	3	1	2	2
72	10	1	2	2	2	3	3	3
72	10	2	1	3	1	2	1	1
72	11	1	1	2	2	1	3	2
72	11	2	3	1	1	3	1	3
72	12	1	2	3	3	2	2	1
72	12	2	3	2	1	1	3	2
72	13	1	2	1	3	2	1	3
72	13	2	1	3	2	3	2	1
73	1	1	1	2	3	3	1	2
73	1	2	2	3	1	1	2	3
73	2	1	2	3	1	3	1	2
73	2	2	3	1	2	2	3	1
73	3	1	3	2	3	2	3	3
73	3	2	1	1	2	1	2	1
73	4	1	1	2	1	2	1	1
73	4	2	3	1	2	3	2	3
73	5	1	3	2	1	2	2	3
73	5	2	2	3	3	1	3	2
73	6	1	1	3	3	3	3	2
73	6	2	2	1	2	1	1	1
73	7	1	1	1	2	2	2	2
73	7	2	3	3	3	1	1	1
73	8	1	2	2	1	3	3	3
73	8	2	3	3	2	2	2	2
73	9	1	2	1	1	3	3	3
73	9	2	1	2	3	1	1	1
73	10	1	3	1	1	1	3	2
73	10	2	1	3	2	3	1	3
73	11	1	3	1	1	3	1	2
73	11	2	2	2	3	2	2	1
73	12	1	1	3	3	1	2	3
73	12	2	2	2	2	2	3	1
73	13	1	1	1	3	2	3	2
73	13	2	3	3	1	3	2	1
74	1	1	3	3	1	2	3	1
74	1	2	2	2	2	1	1	3
74	2	1	2	1	3	1	1	3
74	2	2	1	2	2	3	2	2
74	3	1	2	3	1	1	2	2
74	3	2	3	2	3	3	1	1
74	4	1	2	2	3	3	2	1
74	4	2	1	1	2	2	3	3
74	5	1	1	3	1	2	1	3
74	5	2	3	1	2	1	3	2
74	6	1	1	2	1	1	3	1
74	6	2	2	3	2	2	1	2
74	7	1	3	1	3	3	2	3
74	7	2	1	2	1	2	1	2
74	8	1	3	3	3	1	3	3
74	8	2	2	1	2	3	2	1
74	9	1	2	1	3	2	3	2
74	9	2	3	2	2	1	2	3
74	10	1	1	3	1	3	1	1
74	10	2	3	2	3	2	2	3
74	11	1	2	3	2	3	1	2
74	11	2	1	1	1	1	3	1
74	12	1	1	2	1	1	2	2
74	12	2	3	3	2	3	3	3
74	13	1	2	1	3	2	1	1
74	13	2	1	2	2	3	3	2
75	1	1	3	1	3	1	1	1
75	1	2	2	3	1	2	2	3
75	2	1	2	3	2	1	3	1
75	2	2	1	1	3	3	2	2
75	3	1	1	3	3	3	3	1
75	3	2	3	2	1	2	1	3
75	4	1	3	2	2	2	1	3
75	4	2	2	1	1	1	2	2
75	5	1	1	1	2	1	1	3
75	5	2	3	3	3	2	3	2
75	6	1	2	2	1	3	2	1
75	6	2	1	3	3	1	3	3
75	7	1	2	2	2	2	2	1
75	7	2	3	1	1	3	1	2
75	8	1	3	3	2	1	2	1
75	8	2	2	1	1	3	3	3
75	9	1	1	2	3	2	1	2
75	9	2	3	1	1	3	3	1
75	10	1	2	2	2	1	1	2
75	10	2	1	3	3	2	2	3
75	11	1	2	2	3	3	3	3
75	11	2	1	1	2	2	2	1
75	12	1	3	3	1	1	1	2
75	12	2	1	1	2	3	2	3
75	13	1	2	3	3	2	1	2
75	13	2	3	2	1	1	3	1
76	1	1	2	1	1	2	3	3
76	1	2	3	2	3	3	2	2
76	2	1	1	3	2	1	1	1
76	2	2	3	1	1	2	2	2
76	3	1	1	2	3	1	3	1
76	3	2	2	3	2	3	1	3
76	4	1	3	2	2	3	3	2
76	4	2	2	3	1	1	2	3
76	5	1	2	2	2	1	3	2
76	5	2	1	1	3	2	1	1
76	6	1	1	1	3	1	2	3
76	6	2	3	3	1	3	1	1
76	7	1	2	1	3	3	1	1
76	7	2	3	3	2	2	3	3
76	8	1	3	1	3	1	1	3
76	8	2	1	2	1	2	2	2
76	9	1	2	3	1	2	3	1
76	9	2	1	2	2	3	2	2
76	10	1	2	3	3	1	2	2
76	10	2	1	2	1	3	1	3
76	11	1	3	1	2	2	3	1
76	11	2	1	2	1	1	1	3
76	12	1	2	1	2	2	3	2
76	12	2	3	3	3	3	2	1
76	13	1	3	2	2	2	1	1
76	13	2	1	3	1	3	3	2
77	1	1	2	1	3	1	2	3
77	1	2	1	3	1	2	3	1
77	2	1	3	2	3	1	3	3
77	2	2	2	1	2	3	1	2
77	3	1	1	3	2	3	1	3
77	3	2	2	2	1	1	2	1
77	4	1	3	1	3	2	2	2
77	4	2	2	2	1	3	3	3
77	5	1	1	1	2	1	2	1
77	5	2	3	3	3	2	1	2
77	6	1	2	3	2	2	2	3
77	6	2	1	1	1	1	1	2
77	7	1	1	1	1	2	2	3
77	7	2	3	2	3	3	3	1
77	8	1	2	2	3	3	1	1
77	8	2	3	3	2	1	3	2
77	9	1	1	2	3	2	3	2
77	9	2	3	3	2	3	2	3
77	10	1	2	1	1	1	1	1
77	10	2	1	3	3	3	3	3
77	11	1	3	2	1	1	2	2
77	11	2	2	1	2	2	1	1
[truncated: 5,802 more rows]
